# Supplementary material for: Explainable Two-Stage Xception-Swin Transformer Learning for Body-Part-Aware Fracture Detection in Musculoskeletal X-Rays
Source: J Imaging. 2026 Jul 3;12(7):298. doi: 10.3390/jimaging12070298 (PMC13412450; doi:10.3390/jimaging12070298)
Supplement: Supplementary file 1 [file jimaging-12-00298-s001.zip]

Archive with 2 entries (2 files):
- Cleaned Supplementary Algorithm Pseudocode.pdf
- Cleaned Supplementary_FracAtlas_Validation.pdf
